# Supplementary material for: Screening of Palladium/Charcoal Catalysts for Hydrogenation of Diene Carboxylates with Isolated-Rings (Hetero)aliphatic Scaffold
Source: Molecules. 2023 Jan 26;28(3):1201. doi: 10.3390/molecules28031201 (PMC9920177; doi:10.3390/molecules28031201)
Supplement: Supplementary file 1 [file molecules-28-01201-s001.zip]

Archive with 1 entries (1 files):
- molecules-2102012-supplementary.pdf
